# Supplementary material for: Psychometric validation of the Turkish Brief General AI Self-Efficacy Scale: examining its role in AI anxiety, acceptance, and demographic predictors
Source: Front Psychol. 2026 Feb 4;17:1714147. doi: 10.3389/fpsyg.2026.1714147 (PMC12913393; doi:10.3389/fpsyg.2026.1714147)
Supplement: Supplementary file 1 [file Table_1.XLSX]

## Sheet: Summary
SUPPLEMENTARY MATERIALS - GSE-6AIS TURKISH VALIDATION
Table	Content	Sample	Section
S1	Inter-Item Correlation Matrix	N=941	3.1
S2	EFA Communalities	n=470	3.1
S3	Reliability Indices with 95% CIs	N=941	3.1.1
S4	Gender Measurement Invariance	N=941	3.1.2
S5	AI Knowledge Measurement Invariance	N=876	3.1.2
S6	Full Regression Results (HC3)	N=876	3.3
S7	Regression Diagnostics	N=876	3.3
S7b	Pearson vs Spearman Correlations	N=876	3.2
S8	Sensitivity Analysis (N=876 vs N=941)	Both	4.4
S9	Ordered Logit Sensitivity Analysis	N=876	3.3
S10	Full Mediation Results	N=876	3.4
S11	Turkish GSE-6AIS Items and Anchors	—	Appendix
S12	CFA Thresholds and Residual Variances	n=471	3.1
Note on Variable Coding:
Gender: 1 = Female, 2 = Male
AI Knowledge: 1 = No knowledge, 2 = Basic, 3 = Moderate, 4 = In-depth
Computer Use: 1 = Minimal, 2 = Basic, 3 = Moderate, 4 = Expert

## Sheet: S1_InterItem_Corr
Table S1. Inter-Item Correlation Matrix (N = 941)
	a1	a2	a3	a4	a5	a6
a1	1.000	.471	.496	.484	.466	.488
a2	.471	1.000	.453	.460	.502	.483
a3	.496	.453	1.000	.476	.474	.478
a4	.484	.460	.476	1.000	.475	.475
a5	.466	.502	.474	.475	1.000	.490
a6	.488	.483	.478	.475	.490	1.000
Mean inter-item correlation: .478 (Range: .453–.502)
Note. All correlations significant at p < .001.

## Sheet: S2_Communalities
Table S2. EFA Communalities (n = 470)
Item	Loading	h²	Uniqueness
a1	.706	.499	.501
a2	.723	.523	.477
a3	.683	.467	.533
a4	.675	.456	.544
a5	.688	.473	.527
a6	.658	.432	.568
Method: Principal Axis Factoring
Eigenvalue: 2.849, Variance Explained: 47.5%
KMO = .890, Bartlett χ²(15) = 940.14, p < .001

## Sheet: S3_Reliability
Table S3. Reliability and Convergent Validity Indices (N = 941)
Index	Value	95% CI Lower	95% CI Upper
Cronbach's α	.846	.817	.871
McDonald's ω	.846	—	—
Composite Reliability (CR)	.848	—	—
Average Variance Extracted (AVE)	.481	—	—
Note. Bootstrap CIs based on 1,000 iterations.
AVE slightly below .50 but acceptable when CR > .60 (Fornell & Larcker, 1981).

## Sheet: S4_Gender_Invariance
Table S4. Measurement Invariance Across Gender (N = 941)
Model Fit Comparison
Model	χ²	df	CFI	TLI	RMSEA
Configural	18.42	18	1.000	1.001	.008
Metric	26.38	23	1.000	1.000	.014
Scalar	36.52	38	1.000	1.001	.000
Model Comparison: ΔCFI
Configural → Metric	.0000
Metric → Scalar	.0000
Factor Loadings by Gender
Item	Female λ	Male λ	|Δλ|
a1	.687	.703	.016
a2	.704	.661	.043
a3	.708	.693	.016
a4	.712	.661	.051
a5	.711	.676	.035
a6	.768	.655	.113
Conclusion: Full scalar invariance supported (ΔCFI < .01 criterion; Chen, 2007)
Note. Gender coded as 1 = Female (n = 493), 2 = Male (n = 448).

## Sheet: S5_AIK_Invariance
Table S5. Measurement Invariance Across AI Knowledge (N = 876)
Factor Loadings by AI Knowledge Level
Item	Low AIK (1–2) λ	High AIK (3) λ	|Δλ|
a1	.154	.719	.565
a2	−.244	.665	.909
a3	.131	.659	.528
a4	.119	.742	.623
a5	−.270	.668	.937
a6	.038	.675	.637
Low AIK group shows poor factor structure (negative/near-zero loadings).
This is acknowledged as a limitation in Section 4.4.

## Sheet: S6_Regression
Table S6. Multiple Regression Results with Robust Standard Errors (N = 876)
DV: GSE-6AIS (R² = .080)
Predictor	B	SE (HC3)	t	p	95% CI Lower	95% CI Upper
(Intercept)	1.765	.056	31.73	<.001	1.656	1.875
Gender	.008	.021	0.39	.694	−.033	.049
AI Knowledge	.155	.018	8.58	<.001	.119	.190
Computer Use	−.008	.013	−0.67	.506	−.033	.017
DV: AIAS (R² = .054)
Predictor	B	SE (HC3)	t	p	95% CI Lower	95% CI Upper
(Intercept)	3.856	.088	43.82	<.001	3.683	4.029
Gender	−.003	.035	−0.09	.932	−.072	.066
AI Knowledge	−.167	.032	−5.22	<.001	−.230	−.104
Computer Use	.046	.021	2.19	.029	.005	.087
DV: GAIAS (R² = .120)
Predictor	B	SE (HC3)	t	p	95% CI Lower	95% CI Upper
(Intercept)	2.256	.087	25.93	<.001	2.085	2.427
Gender	.004	.033	0.12	.904	−.061	.069
AI Knowledge	.249	.030	8.30	<.001	.190	.308
Computer Use	.014	.021	0.67	.506	−.027	.055
Note. HC3 robust standard errors used due to heteroskedasticity (Breusch-Pagan p < .001).
Note. Gender coded as 1 = Female, 2 = Male. Positive coefficients indicate higher values for males.

## Sheet: S7_Diagnostics
Table S7. Regression Diagnostics (N = 876)
Heteroskedasticity (Breusch-Pagan Test)
Model	BP	df	p
GSE-6AIS	153.36	3	<.001
AIAS	110.23	3	<.001
GAIAS	169.88	3	<.001
Multicollinearity (VIF)
Predictor	VIF
Gender	1.00
AI Knowledge	1.05
Computer Use	1.05
Autocorrelation (Durbin-Watson)
Model	DW
GSE-6AIS	1.98
AIAS	1.89
GAIAS	1.93
Note. All VIF < 5 (no multicollinearity). DW ≈ 2 (no autocorrelation).

## Sheet: S7b_Pearson_Spearman
Table S7b. Comparison of Pearson and Spearman Correlations (N = 876)
Variable Pair	Spearman ρ	Pearson r
AIAS – GSE-6AIS	−.17	−.45
AIAS – GAIAS	−.16	−.55
GSE-6AIS– GAIAS	.21	.62
AI Knowledge – GSE-6AIS	.17	.28
AI Knowledge – AIAS	−.12	−.22
AI Knowledge – GAIAS	.16	.34
Note. All correlations significant at p < .001.
Spearman used in Table 3 (manuscript) due to ordinal predictor scales.
Pearson correlations (r) used in mediation analysis for path coefficient estimation.

## Sheet: S8_Sensitivity
Table S8. Sensitivity Analysis: N = 876 vs. N = 941
Mediation Path Estimates
Path	N = 876	N = 941	Difference
a (AIAS → GSE-6AIS)	−.449	−.861	Inflated
b (GSE-6AIS → GAIAS)	.469	.455	Minimal
c' (Direct)	−.342	−.098	Inflated
Indirect	−.211	−.392	Inflated
Total	−.552	−.490	—
Proportion Mediated	38.1%	39.9%	Stable
KEY FINDING: Mediation proportion (~38–40%) remains stable across samples.
AIK = 4 group (n = 65) inflates effect sizes but does not alter theoretical conclusions.

[truncated: 4 more sheets: S9_Ordered_Logit, S10_Mediation, S11_Turkish_Items, S12_CFA_Thresholds]
